# Supplementary material for: HERV-W ENV antigenemia and correlation of increased anti-SARS-CoV-2 immunoglobulin levels with post-COVID-19 symptoms
Source: Front Immunol. 2022 Oct 27;13:1020064. doi: 10.3389/fimmu.2022.1020064 (PMC9647063; doi:10.3389/fimmu.2022.1020064)
Supplement: Supplementary file 2 [file Table_1.xlsx]

## Sheet: Raw data
			HERV-W ENV				IgG SARS-CoV-2						IgM SARS-CoV-2						IgA SARS-CoV-2						IgE SARS-CoV-2
Status	Sample number	Pre pandemic (before 2019)	Mean normalized AUC 440kDa	S / N	LOD S/N ≥1	Positivity HERV-W ENV	Mean total AUC (N+S+S1+S2+RBD )	Detection result	Mean AUC Nucleocapsid	Detection result	Mean AUC Spike	Detection result	Mean total AUC (N+S+S1+S2+RBD )	Detection result	Mean AUC Nucleocapsid	Detection result	Mean AUC Spike	Detection result	Mean total AUC (N+S+S1+S2+RBD )	Detection result	Mean AUC Nucleocapsid	Detection result	Mean AUC Spike	Detection result	Mean total AUC (N+S+S1+S2+RBD )	Detection result	Mean AUC Nucleocapsid	Detection result	Mean AUC Spike	Detection result
ppHBD	1	Yes	1.50589e+06	0.825162	1	negative	18380.7	negative	8119.75	negative	1872.6	negative	1.10658e+06	N/A	256652	N/A	462555	N/A	1.01852e+06	negative	273410	negative	327706	negative	8361.75	negative	1822.1	negative	448.5	negative
ppHBD	2	Yes	1.06673e+06	0.584523	1	negative	160816	negative	133933	negative	1195.55	negative	231616	negative	7825.45	negative	1528.3	negative	895724	negative	687467	negative	38442.7	negative	12213.1	negative	1586.7	negative	135.9	negative
ppHBD	3	Yes	1.30274e+06	0.713849	1	negative	45172.1	negative	42532.6	negative	935.05	negative	63744.5	negative	39713.4	negative	1317.15	negative	93134.8	negative	2094.8	negative	82.65	negative	11785.3	negative	1592.3	negative	28	negative
ppHBD	4	Yes	2.03365e+06	1.03374	1	negative	117901	negative	6336.25	negative	89444.1	negative	85985	negative	65204.1	negative	265.8	negative	761352	negative	280147	negative	318957	negative	14060	negative	3179.8	negative	52.5	negative
pHBD	5	No	N/A	N/A	N/A	N/A	2.9455e+06	positive	745.85	negative	1.03956e+06	positive	146144	negative	37993.6	negative	6688.55	negative	2.85001e+06	negative	3894.8	negative	783723	negative	46784.7	positive	1009.85	negative	13042.8	positive
pHBD	6	No	N/A	N/A	N/A	N/A	1.74681e+06	positive	928.25	negative	366320	positive	328034	negative	36852.4	negative	429.75	negative	1.28725e+06	negative	1345.15	negative	338375	negative	19266.3	positive	1300.65	negative	3926.1	positive
pHBD	7	No	N/A	N/A	N/A	N/A	3.92905e+06	positive	3204.05	negative	872539	positive	924607	positive	414807	negative	1118.4	negative	2.96244e+06	negative	73448.6	negative	853473	negative	25417.6	positive	3587.1	negative	3794.3	positive
pHBD	8	No	N/A	N/A	N/A	N/A	5.22116e+06	positive	58545.1	negative	1.88279e+06	positive	126783	negative	25062	negative	23122	negative	6.25598e+06	positive	131873	negative	1.76607e+06	positive	112171	positive	1656.15	negative	34749.2	positive
pHBD	9	No	N/A	N/A	N/A	N/A	2.22211e+06	positive	3471.55	negative	495970	positive	94463.6	negative	9486.2	negative	17089.1	negative	2.18991e+06	negative	9224.9	negative	572037	negative	29981.8	positive	2352.6	negative	6523.05	positive
pHBD	10	No	N/A	N/A	N/A	N/A	2.69067e+06	positive	952752	positive	411997	positive	78587.9	negative	25583.6	negative	6033.95	negative	3.04722e+06	negative	765929	negative	359186	negative	18722.2	negative	5220.9	negative	1307.45	negative
pHBD	11	No	N/A	N/A	N/A	N/A	1.45937e+06	positive	823.1	negative	4085.65	positive	12502.9	negative	1642.45	negative	41.05	negative	65846.3	negative	738.6	negative	2101.25	negative	9623.75	negative	1027.75	negative	273.85	negative
pHBD	12	No	N/A	N/A	N/A	N/A	4.71891e+06	positive	2.2957e+06	positive	462181	positive	58433.9	negative	5860.85	negative	4076.3	negative	2.47044e+06	negative	1.53331e+06	negative	72193.1	negative	33109.2	positive	11880.1	positive	3987.95	positive
pHBD	13	No	N/A	N/A	N/A	N/A	1.67504e+06	positive	7366.2	negative	109404	negative	97569.5	negative	37679.1	negative	662.75	negative	665921	negative	31796.2	negative	133039	negative	13136.8	negative	1340.2	negative	112.15	negative
pHBD	14	No	N/A	N/A	N/A	N/A	6.34107e+06	positive	88477.8	negative	1531405	positive	133758	negative	8831.75	negative	6398.9	negative	5.21021e+06	positive	189373	negative	1.47837e+06	positive	80028.1	positive	1820.05	negative	22348	positive
pHBD	15	No	N/A	N/A	N/A	N/A	5.74171e+06	positive	4081.4	negative	1.72975e+06	positive	545288	negative	179175	negative	1195.1	negative	5.09842e+06	positive	167716	negative	305112	negative	73979.4	positive	2038.35	negative	16659.8	positive
CFS	16	Yes	5.00738e+06	2.17582	2.17582	positive	29268	negative	2108.25	negative	2595.05	negative	46113.6	negative	1762.1	negative	30621.2	negative	398357	negative	155607	negative	56925.9	negative	4674.5	negative	559.25	negative	181.8	negative
CFS	17	Yes	4.453e+06	1.93493	1.93493	positive	36088	negative	13840.3	negative	1748.4	negative	59805.2	negative	38726.9	negative	1793.3	negative	525776	negative	215546	negative	88490.4	negative	9375.95	negative	1439.4	negative	906.05	negative
CFS	18	Yes	812488	0.353045	1	negative	25018.3	negative	1553.35	negative	10153.2	negative	45081.1	negative	25603.1	negative	240.85	negative	294686	negative	3486.3	negative	29753.8	negative	11681.9	negative	1811.8	negative	582.7	negative
CFS	19	Yes	1.38558e+06	0.602068	1	negative	27555	negative	14253.8	negative	79.1	negative	268061	negative	198104	negative	0	negative	564445	negative	397842	negative	34155.2	negative	10527.1	negative	1357.25	negative	339.85	negative
CFS	20	Yes	2.00752e+06	0.872312	1	negative	228466	negative	3039.25	negative	491.9	negative	16566.5	negative	3513.5	negative	180.1	negative	348931	negative	181516	negative	10921.1	negative	11760.8	negative	1854.45	negative	895	negative
CFS	21	Yes	1.4096e+06	0.612504	1	negative	687878	negative	436200	negative	58.15	negative	44216.3	negative	10977.4	negative	248.3	negative	3.8426e+06	negative	3.68495e+06	negative	14469.5	negative	12918.3	negative	2362.15	negative	406.6	negative
CFS	22	Yes	1.97252e+06	0.857107	1	negative	223726	negative	3706.95	negative	4371	negative	283155	negative	260945	negative	1463.7	negative	293786	negative	150605	negative	28321.2	negative	13968.8	negative	2603.45	negative	125.85	negative
CFS	23	Yes	1.68623e+06	0.732704	1	negative	903482	negative	269286	negative	44019.8	negative	86003.9	negative	12539.7	negative	6515	negative	2.54681e+06	negative	1.88375e+06	negative	273769	negative	13099.1	negative	2458.05	negative	663.7	negative
CFS	24	Yes	1.10378e+06	0.479617	1	negative	1.13265e+06	negative	4753.15	negative	392257	negative	160272	negative	25229.8	negative	1382.15	negative	4.22543e+06	negative	486201	negative	1.76406e+06	negative	13700.7	negative	2124.9	negative	707.7	negative
CFS	25	Yes	1.04898e+06	0.455807	1	negative	66531.3	negative	210.15	negative	922	negative	59837.3	negative	5037.35	negative	587.35	negative	146079	negative	15474.6	negative	7969.65	negative	13165.2	negative	1590.65	negative	1010.7	negative
CFS	26	Yes	1.43268e+06	0.622533	1	negative	147922	negative	6369.9	negative	36419.8	negative	452701	negative	126926	negative	67908.8	negative	852895	negative	114419	negative	246539	negative	14733.4	negative	2686.45	negative	403.3	negative
CFS	27	Yes	1.47112e+06	0.639236	1	negative	41659.4	negative	39728.3	negative	0	negative	21240.5	negative	7620.3	negative	377.65	negative	2.64603e+06	negative	2.36919e+06	negative	701.35	negative	13482.8	negative	2168.85	negative	1396.05	negative
CFS	28	Yes	1.0632e+06	0.461983	1	negative	114645	negative	64096.8	negative	46375.2	negative	21679.5	negative	10249.9	negative	2927.3	negative	868064	negative	719528	negative	10938.2	negative	9090.8	negative	1735.7	negative	26.5	negative
CFS	29	Yes	1.47619e+06	0.641439	1	negative	4424.4	negative	534.4	negative	1012.6	negative	29363.9	negative	9721.05	negative	1284.65	negative	192237	negative	18018.4	negative	28171.1	negative	8240.4	negative	1727.35	negative	75.7	negative
CFS	30	Yes	2.09023e+06	0.908255	1	negative	57492.9	negative	15067.5	negative	2442.6	negative	56837.1	negative	4857.1	negative	8699.2	negative	3.19294e+06	negative	160277	negative	396888	negative	9560.1	negative	1714.5	negative	211.65	negative
CFS	31	Yes	2.10417e+06	0.91431	1	negative	20275.2	negative	19267.8	negative	372	negative	205338	negative	35055.9	negative	879.15	negative	335176	negative	68959.6	negative	0	negative	8824.3	negative	1817.85	negative	27.8	negative
CFS	32	Yes	1.42788e+06	0.620445	1	negative	34425.2	negative	26625.3	negative	0	negative	924779	positive	600273	positive	32506.1	negative	1.56389e+06	negative	751761	negative	20491.7	negative	10070.2	negative	2276.85	negative	56.3	negative
Post-COVID-19 condition	33	No	1.80423e+06	0.78398	1	negative	385158	negative	20043.5	negative	125073	negative	131690	negative	35760.1	negative	49.55	negative	935072	negative	41884.3	negative	250900	negative	19448	positive	1040.05	negative	4864.85	positive
Post-COVID-19 condition	34	No	1.23554e+06	0.536871	1	negative	1.49827e+07	positive	565332	positive	7.80238e+06	positive	493871	negative	28126.9	negative	221611	negative	1.49202e+07	positive	4.25613e+06	positive	5.66762e+06	positive	207800	positive	22072.3	positive	106774	positive
Post-COVID-19 condition	35	No	2.09139e+06	0.908758	1	negative	45051.9	negative	2790.5	negative	2016.5	negative	682549	negative	622004	negative	3578.9	negative	2.39003e+06	negative	976378	negative	759218	negative	15500.6	negative	4370.3	negative	2452.6	negative
Post-COVID-19 condition	36	No	3.13238e+06	1.36109	1.36109	positive	2.17362e+06	positive	4113.55	negative	1.14238e+06	positive	1.20399e+06	positive	1.02887e+06	positive	41210.9	negative	6402235	positive	497915	negative	3.10605e+06	positive	70662.4	positive	6025.65	positive	34268	positive
Post-COVID-19 condition	37	No	3.42275e+06	1.48726	1.48726	positive	384447	negative	140093	negative	107665	negative	573.7	negative	410.4	negative	144	negative	1.47275e+06	negative	615678	negative	434666	negative	22162.3	positive	11925.1	positive	0	negative
Post-COVID-19 condition	38	No	3.42631e+06	1.48881	1.48881	positive	1.07757e+07	positive	686629	positive	5.70606e+06	positive	84788.1	negative	83340.9	negative	100.3	negative	10258946	positive	1.41553e+06	negative	5.09787e+06	positive	124840	positive	18305.4	positive	57421.9	positive
Post-COVID-19 condition	39	No	2.60465e+06	1.13178	1.13178	positive	6.7129e+06	positive	786077	positive	3.42576e+06	positive	68870.1	negative	38321.7	negative	362.9	negative	9.79309e+06	positive	2.026e+06	negative	3.80947e+06	positive	48478.3	positive	8077.85	positive	21156.2	positive
Post-COVID-19 condition	40	No	2.23965e+06	0.973181	1	negative	105910	negative	27447.1	negative	31962.6	negative	113272	negative	98408.7	negative	179.4	negative	977229	negative	176338	negative	290135	negative	13193.5	negative	4399.85	negative	53.2	negative
Post-COVID-19 condition	41	No	3.57481e+06	1.55334	1.55334	positive	2.08215e+06	positive	1696.15	negative	1.06099e+06	positive	3.55388e+06	positive	3.27265e+06	positive	98656.3	negative	2.46553e+06	negative	1.12073e+06	negative	646278	negative	21534.2	positive	5540.1	positive	4806.4	positive
Post-COVID-19 condition	42	No	5.05874e+06	2.19814	2.19814	positive	239389	negative	7116.05	negative	116565	negative	130517	negative	58424.4	negative	5229.75	negative	987217	negative	68592.7	negative	340676	negative	17597.7	negative	4029.4	negative	31.45	negative
Post-COVID-19 condition	43	No	2.80889e+06	1.22053	1.22053	positive	844489	negative	9666.8	negative	512979	negative	339171	negative	271487	negative	30828.2	negative	2.26821e+06	negative	501557	negative	1.00276e+06	negative	23497	positive	3790.15	positive	6858	positive
Post-COVID-19 condition	44	No	1.70791e+06	0.742128	1	negative	1.09839e+07	positive	776894	positive	3.7686e+06	positive	259920	negative	37296.5	negative	39010.9	negative	9.11211e+06	positive	2.19152e+06	negative	3.59168e+06	positive	70197.1	positive	8275.75	positive	30756.8	positive
Acute COVID-19	45	No	2.77323e+06	1.20503	1.21	positive	3.06645e+07	positive	6.34859e+06	positive	5.30069e+06	positive	1.70068e+07	positive	4.50608e+06	positive	1.4379e+06	positive	5.60144e+07	positive	8.8678e+06	positive	8443981	positive	26022.8	positive	4732.35	positive	2581.8	positive
Acute COVID-19	46	No	2.40543e+06	1.04522	1.05	positive	1.25982e+07	positive	1.23539e+07	positive	86059.4	negative	1.94413e+07	positive	4.15372e+06	positive	415786	positive	2.67876e+07	positive	8.43675e+06	positive	930626	negative	69172.2	positive	28061.7	positive	1296.25	negative
Acute COVID-19	47	No	1.43655e+06	0.624216	1	negative	488838	negative	207021	negative	134365	negative	1.51938e+06	positive	745481	positive	0	negative	2.97222e+06	negative	1.20434e+06	negative	80148.1	negative	6317.45	negative	1728.8	negative	25.75	negative
Acute COVID-19	48	No	2.337e+06	1.01548	1.02	positive	1.36274e+07	positive	3.85724e+06	positive	5.89969e+06	positive	1.38435e+07	positive	6.60252e+06	positive	107713	positive	1.9165e+07	positive	5.96317e+06	positive	1.83072e+06	positive	201734	positive	80845.4	positive	10367.9	positive
Acute COVID-19	49	No	1.34384e+06	0.583929	1	negative	820881	negative	29829.8	negative	393651	negative	1.0683e+06	positive	487037	negative	7584.65	negative	1.35339e+07	positive	1.89995e+06	negative	1.95853e+06	positive	5763.6	negative	1698.2	negative	208.25	negative
Acute COVID-19	50	No	2.34637e+06	1.01955	1.02	positive	1.30204e+06	positive	1.1814e+06	positive	46340.4	negative	3.86815e+06	positive	1.3883e+06	positive	128842	positive	1.75331e+07	positive	7.83485e+06	positive	176282	negative	55851.1	positive	21238.1	positive	3143.4	positive
Acute COVID-19	51	No	1.54733e+06	0.67235	1	negative	7.77478e+06	positive	7.26082e+06	positive	248058	negative	2.09258e+06	positive	959905	positive	21959.6	negative	2.39416e+07	positive	1.11643e+07	positive	282868	negative	177458	positive	87388.2	positive	543.7	negative
Acute COVID-19	52	No	889415	0.386472	1	negative	191407	negative	6428.95	negative	148067	negative	14520.2	negative	3935.4	negative	99.3	negative	404355	negative	17938.5	negative	37147.6	negative	1398.3	negative	493.1	negative	12.85	negative
Acute COVID-19	53	No	4.14337e+06	1.80039	1.8	positive	1.17014e+07	positive	1.14652e+07	positive	66912.9	negative	5.55e+06	positive	1998764	positive	290931	positive	1.54127e+07	positive	5.53285e+06	positive	1.19448e+06	negative	29150	positive	8988.95	positive	2542.45	positive
Acute COVID-19	54	No	2.28866e+06	0.994475	1	negative	75884.6	negative	31997.9	negative	13645	negative	952896	positive	18088.7	negative	216688	positive	1.51498e+06	negative	120006	negative	123534	negative	5347	negative	1303	negative	0	negative
Acute COVID-19	55	No	1.96008e+06	0.851702	1	negative	1.167e+07	positive	1.11608e+07	positive	84142.7	negative	2.20793e+06	positive	358589	negative	262980	positive	2.48713e+07	positive	9.78948e+06	positive	904600	negative	11863.9	negative	5583.4	negative	1499.85	negative
Acute COVID-19	56	No	2.40128e+06	1.04341	1.04	positive	898736	negative	4864.6	negative	465759	negative	350900	negative	97209.9	negative	33340.8	negative	4.42574e+06	negative	1827466	negative	1.12407e+06	negative	28838.3	positive	962.65	negative	2452.05	positive
Acute COVID-19	57	No	878199	0.381598	1	negative	9229.25	negative	4325.05	negative	1427.3	negative	16308.4	negative	2329.65	negative	61.25	negative	79400.9	negative	13466	negative	4331.3	negative	12110.9	negative	987.9	negative	463.75	negative
Acute COVID-19	58	No	3.36155e+06	1.46067	1.46	positive	1.81309e+06	negative	910070	negative	226224	negative	1.07493e+06	positive	502068	positive	12819	negative	4.54201e+06	negative	1.53147e+06	negative	231431	negative	89493.2	positive	27365.8	positive	1925.75	positive
Acute COVID-19	59	No	3.12101e+06	1.35615	1.36	positive	2.41858e+06	positive	372641	negative	1.15014e+06	positive	6.76919e+06	positive	3.2781e+06	positive	49943.9	negative	8.3302e+06	positive	1586910	negative	1434391	positive	64977.6	positive	4127.6	positive	12632.2	positive
Acute COVID-19	60	No	1.87722e+06	0.815696	1	negative	3.3768e+07	positive	9.98776e+06	positive	1.21078e+07	positive	6.08406e+06	positive	2.45705e+06	positive	114614	positive	3.24363e+07	positive	3.34003e+06	negative	4.93402e+06	positive	54065.7	positive	8581.95	positive	5608.95	positive
Acute COVID-19	61	No	4.21404e+06	1.8311	1.83	positive	6.76307e+06	positive	337863	negative	3.70513e+06	positive	8.42636e+06	positive	25567	negative	2.27051e+06	positive	2.06864e+07	positive	5.61257e+06	positive	2.64059e+06	positive	67919.4	positive	2521.85	negative	5858.95	positive
Acute COVID-19	62	No	1.74559e+06	0.7585	1	negative	393610	negative	369179	negative	4661.95	negative	359227	negative	76347.7	negative	26118	negative	3.99257e+06	negative	1.68738e+06	negative	96357.4	negative	16407.5	negative	3624.25	negative	0	negative
Acute COVID-19	63	No	1.43449e+06	0.623317	1	negative	46060.6	negative	18557.2	negative	3437.95	negative	18510.9	negative	2428.75	negative	79.75	negative	379264	negative	38848.7	negative	38311	negative	10885	negative	1390.95	negative	93.65	negative
Acute COVID-19	64	No	1.01203e+06	0.439751	1	negative	3.09738e+06	positive	642063	positive	1.38005e+06	positive	132936	negative	47020.2	negative	7279.9	negative	3.76035e+07	positive	10162819	positive	5.33346e+06	positive	37700.4	positive	18266.3	positive	54.15	negative
Acute COVID-19	65	No	1.63217e+06	0.709213	1	negative	7.05045e+06	positive	3.9666e+06	positive	1.98792e+06	positive	6.28154e+06	positive	729800	positive	1.46855e+06	positive	5.04977e+07	positive	1.11582e+07	positive	9.62731e+06	positive	254688	positive	4024.1	positive	57955.1	positive
Acute COVID-19	66	No	1.35679e+06	0.589556	1	negative	215592	negative	166025	negative	22118.7	negative	124951	negative	34503.8	negative	8237.85	negative	1.4714e+07	positive	7.22905e+06	positive	12950.5	negative	12095.9	negative	2186.1	negative	89.45	negative
								Mean HBD + 3SD Pre pandemic CTRL	1.13471e+06	cut-off AUC Raw data IgG				Mean HBD + 3SD Pre pandemic CTRL	800465	cut-off AUC Raw data IgM				Mean HBD + 3SD Pre pandemic CTRL	5.05257e+06	cut-off AUC Raw data IgA				Mean HBD + 3SD Pre pandemic CTRL	18913.7	cut-off AUC Raw data IgE
								Mean HBD + 3SD Pre pandemic CTRL	375542	cut-off AUC Nucleocapsid IgG				Mean HBD + 3SD Pre pandemic CTRL	500595	cut-off AUC Nucleocapsid IgM				Mean HBD + 3SD Pre pandemic CTRL	3.40158e+06	cut-off AUC Nucleocapsid IgA				Mean HBD + 3SD Pre pandemic CTRL	3648.98	cut-off AUC Nucleocapsid IgE
								Mean HBD + 3SD Pre pandemic CTRL	288495	cut-off AUC Spike IgG				Mean HBD + 3SD Pre pandemic CTRL	58870.9	cut-off AUC Spike IgM				Mean HBD + 3SD Pre pandemic CTRL	1.33416e+06	cut-off AUC Spike IgA				Mean HBD + 3SD Pre pandemic CTRL	1614.28	cut-off AUC Spike IgE

## Sheet: Clinical data
								COVID-19				Comorbidities
Status	Sample number	Pre pandemic (before 2019)	Age/age range	Gender	Sample registration date	Approximate date of infection	Time from infection (months)	Date COVID-19 symptoms onset	COVID-19 symptom to sampling (days)	ARDS	Severity of symptoms	Metabolic disease	Cardio-vascular disease	Cancer	Neurological disease	Number of doses received	Date dose 1	Date dose 2	Date from vacciN/Ation	Date from last vacciN/Ation/infection	SARS-CoV-2 variant
ppHBD	1	Yes	N/A	Female	N/A	N/A	N/A	N/A	N/A	N/A	N/A	N/A	N/A	N/A	N/A	N/A	N/A	N/A	N/A	N/A	N/A
ppHBD	2	Yes	N/A	Female	N/A	N/A	N/A	N/A	N/A	N/A	N/A	N/A	N/A	N/A	N/A	N/A	N/A	N/A	N/A	N/A	N/A
ppHBD	3	Yes	N/A	Female	N/A	N/A	N/A	N/A	N/A	N/A	N/A	N/A	N/A	N/A	N/A	N/A	N/A	N/A	N/A	N/A	N/A
ppHBD	4	Yes	N/A	Female	N/A	N/A	N/A	N/A	N/A	N/A	N/A	N/A	N/A	N/A	N/A	N/A	N/A	N/A	N/A	N/A	N/A
pHBD	5	No	N/A	N/A	N/A	N/A	N/A	N/A	N/A	N/A	N/A	N/A	N/A	N/A	N/A	N/A	N/A	N/A	N/A	N/A	N/A
pHBD	6	No	N/A	N/A	N/A	N/A	N/A	N/A	N/A	N/A	N/A	N/A	N/A	N/A	N/A	N/A	N/A	N/A	N/A	N/A	N/A
pHBD	7	No	N/A	N/A	N/A	N/A	N/A	N/A	N/A	N/A	N/A	N/A	N/A	N/A	N/A	N/A	N/A	N/A	N/A	N/A	N/A
pHBD	8	No	N/A	N/A	N/A	N/A	N/A	N/A	N/A	N/A	N/A	N/A	N/A	N/A	N/A	N/A	N/A	N/A	N/A	N/A	N/A
pHBD	9	No	N/A	N/A	N/A	N/A	N/A	N/A	N/A	N/A	N/A	N/A	N/A	N/A	N/A	N/A	N/A	N/A	N/A	N/A	N/A
pHBD	10	No	N/A	N/A	N/A	N/A	N/A	N/A	N/A	N/A	N/A	N/A	N/A	N/A	N/A	N/A	N/A	N/A	N/A	N/A	N/A
pHBD	11	No	N/A	N/A	N/A	N/A	N/A	N/A	N/A	N/A	N/A	N/A	N/A	N/A	N/A	N/A	N/A	N/A	N/A	N/A	N/A
pHBD	12	No	N/A	N/A	N/A	N/A	N/A	N/A	N/A	N/A	N/A	N/A	N/A	N/A	N/A	N/A	N/A	N/A	N/A	N/A	N/A
pHBD	13	No	N/A	N/A	N/A	N/A	N/A	N/A	N/A	N/A	N/A	N/A	N/A	N/A	N/A	N/A	N/A	N/A	N/A	N/A	N/A
pHBD	14	No	N/A	N/A	N/A	N/A	N/A	N/A	N/A	N/A	N/A	N/A	N/A	N/A	N/A	N/A	N/A	N/A	N/A	N/A	N/A
pHBD	15	No	N/A	N/A	N/A	N/A	N/A	N/A	N/A	N/A	N/A	N/A	N/A	N/A	N/A	N/A	N/A	N/A	N/A	N/A	N/A
CFS	16	Yes	58	Female	N/A	N/A	N/A	N/A	N/A	N/A	N/A	0	0	0	0	N/A	N/A	N/A	N/A	N/A	N/A
CFS	17	Yes	55	Female	N/A	N/A	N/A	N/A	N/A	N/A	N/A	0	0	0	0	N/A	N/A	N/A	N/A	N/A	N/A
CFS	18	Yes	33	Female	N/A	N/A	N/A	N/A	N/A	N/A	N/A	1	0	1	0	N/A	N/A	N/A	N/A	N/A	N/A
CFS	19	Yes	48	Female	N/A	N/A	N/A	N/A	N/A	N/A	N/A	N/A	N/A	N/A	N/A	N/A	N/A	N/A	N/A	N/A	N/A
CFS	20	Yes	58	Female	N/A	N/A	N/A	N/A	N/A	N/A	N/A	0	0	0	0	N/A	N/A	N/A	N/A	N/A	N/A
CFS	21	Yes	58	Female	N/A	N/A	N/A	N/A	N/A	N/A	N/A	N/A	N/A	N/A	N/A	N/A	N/A	N/A	N/A	N/A	N/A
CFS	22	Yes	57	Female	N/A	N/A	N/A	N/A	N/A	N/A	N/A	N/A	N/A	N/A	N/A	N/A	N/A	N/A	N/A	N/A	N/A
CFS	23	Yes	70	Female	N/A	N/A	N/A	N/A	N/A	N/A	N/A	N/A	N/A	N/A	N/A	N/A	N/A	N/A	N/A	N/A	N/A
CFS	24	Yes	61	Female	N/A	N/A	N/A	N/A	N/A	N/A	N/A	N/A	N/A	N/A	N/A	N/A	N/A	N/A	N/A	N/A	N/A
CFS	25	Yes	54	Female	N/A	N/A	N/A	N/A	N/A	N/A	N/A	N/A	N/A	N/A	N/A	N/A	N/A	N/A	N/A	N/A	N/A
CFS	26	Yes	43	Female	N/A	N/A	N/A	N/A	N/A	N/A	N/A	N/A	N/A	N/A	N/A	N/A	N/A	N/A	N/A	N/A	N/A
CFS	27	Yes	54	Female	N/A	N/A	N/A	N/A	N/A	N/A	N/A	N/A	N/A	N/A	N/A	N/A	N/A	N/A	N/A	N/A	N/A
CFS	28	Yes	57	Female	N/A	N/A	N/A	N/A	N/A	N/A	N/A	N/A	N/A	N/A	N/A	N/A	N/A	N/A	N/A	N/A	N/A
CFS	29	Yes	50	Female	N/A	N/A	N/A	N/A	N/A	N/A	N/A	0	0	0	0	N/A	N/A	N/A	N/A	N/A	N/A
CFS	30	Yes	52	Female	N/A	N/A	N/A	N/A	N/A	N/A	N/A	0	1	0	0	N/A	N/A	N/A	N/A	N/A	N/A
CFS	31	Yes	22	Female	N/A	N/A	N/A	N/A	N/A	N/A	N/A	0	0	0	0	N/A	N/A	N/A	N/A	N/A	N/A
CFS	32	Yes	57	Female	N/A	N/A	N/A	N/A	N/A	N/A	N/A	0	1	1	0	N/A	N/A	N/A	N/A	N/A	N/A
Post-COVID-19 condition	33	No	53	Female	2021-12-03	2021-01-07	10.8553	2021-01-01	N/A	N/A	N/A	0	0	0	0	N/A	N/A	N/A	N/A	11 months	N/A
Post-COVID-19 condition	34	No	45	Female	2021-12-09	2020-10-27	13.4211	2020-10-27	N/A	N/A	N/A	1	0	0	0	1	2021-05-01	N/A	7 months	7 months	N/A
Post-COVID-19 condition	35	No	43	Female	2021-12-09	2020-03-13	20.9211	2020-03-13	N/A	N/A	N/A	0	0	0	0	N/A	N/A	N/A	N/A	21 months	N/A
Post-COVID-19 condition	36	No	42	Female	2021-07-12	2020-03-05	16.25	2020-03-07	N/A	N/A	N/A	0	0	0	0	2	2021-06-04	2021-07-02	10 days	10 days	N/A
Post-COVID-19 condition	37	No	49	Female	2021-07-14	2021-01-28	5.5	2021-01-25	N/A	N/A	N/A	0	0	0	0	N/A	N/A	N/A	N/A	6 months	N/A
Post-COVID-19 condition	38	No	53	Female	2021-08-19	2020-10-28	9.70395	2020-10-28	N/A	N/A	N/A	0	0	0	0	1	N/A	N/A	N/A	10 months	N/A
Post-COVID-19 condition	39	No	57	Female	2021-07-29	2020-01-07	18.7171	2021-01-12	N/A	N/A	N/A	0	1	0	1	2	2021-05-15	2021-06-01	2 months	2 months	N/A
Post-COVID-19 condition	40	No	47	Female	2021-07-29	2021-01-18	6.31579	2021-01-14	N/A	N/A	N/A	0	0	0	0	1	2021-07-17	N/A	12 days	12 days	N/A
Post-COVID-19 condition	41	No	40	Female	2021-08-11	2020-03-07	17.1711	2020-02-10	N/A	N/A	N/A	0	0	0	0	1	2021-07-23	N/A	19 days	19 days	N/A
Post-COVID-19 condition	42	No	45	Female	2021-08-19	2020-02-26	17.7632	2020-03-08	N/A	N/A	N/A	0	0	0	0	1	2021-06-01	N/A	3 months	3 months	N/A
Post-COVID-19 condition	43	No	47	Female	2021-11-02	2020-10-29	12.1382	2020-10-28	N/A	N/A	N/A	0	N/A	0	0	1	2021-06-17	N/A	5 months	5 months	N/A
Post-COVID-19 condition	44	No	60	Female	2021-11-04	2020-07-20	15.5263	2020-07-22	N/A	N/A	N/A	0	0	0	0	1	2021-05-05	N/A	6 months	6 months	N/A
Acute COVID-19	45	No	71-75	Male	2021-07-01	N/A	N/A	2021-05-01	37	1	2	1	0	0	0	N/A	N/A	N/A	N/A	N/A	English variant (20I/501Y.V1 ; B.1.1.7 Alpha)
Acute COVID-19	46	No	51-55	Female	2021-07-01	N/A	N/A	2021-04-01	71	1	2	1	0	0	0	N/A	N/A	N/A	N/A	N/A	English variant (20I/501Y.V1 ; B.1.1.7 Alpha)
Acute COVID-19	47	No	51-55	Male	2021-07-01	N/A	N/A	2021-05-01	37	1	2	0	0	0	0	N/A	N/A	N/A	N/A	N/A	N/A
Acute COVID-19	48	No	46-50	Male	2021-07-01	N/A	N/A	2021-07-01	12	0	1	1	0	0	0	N/A	N/A	N/A	N/A	N/A	N/A
Acute COVID-19	49	No	81-85	Male	2021-07-01	N/A	N/A	2021-07-01	10	0	1	0	0	0	0	N/A	N/A	N/A	N/A	N/A	Indian variant L542R mutation alone (20A ; B.1.617.2 Delta)
Acute COVID-19	50	No	36-40	Female	2021-07-01	N/A	N/A	2021-07-01	17	0	1	0	0	0	0	N/A	N/A	N/A	N/A	N/A	N/A
Acute COVID-19	51	No	56-60	Male	2021-07-01	N/A	N/A	2021-07-01	25	1	3	1	1	0	0	N/A	N/A	N/A	N/A	N/A	English variant (20I/501Y.V1 ; B.1.1.7 Alpha)
Acute COVID-19	52	No	51-55	Male	2021-07-01	N/A	N/A	2021-05-01	59	1	2	0	0	0	0	N/A	N/A	N/A	N/A	N/A	N/A
Acute COVID-19	53	No	56-60	Male	2021-08-01	N/A	N/A	2021-07-01	12	0	1	1	0	0	0	N/A	N/A	N/A	N/A	N/A	Indian variant L542R mutation alone (20A ; B.1.617.2 Delta)
Acute COVID-19	54	No	26-30	Female	2021-08-01	N/A	N/A	2021-07-01	7	0	2	0	0	0	0	N/A	N/A	N/A	N/A	N/A	Indian variant L542R mutation alone (20A ; B.1.617.2 Delta)
Acute COVID-19	55	No	66-70	Male	2021-08-01	N/A	N/A	2021-07-01	17	1	2	1	1	0	0	N/A	N/A	N/A	N/A	N/A	Indian variant L542R mutation alone (20A ; B.1.617.2 Delta)
Acute COVID-19	56	No	66-70	Female	2021-08-01	N/A	N/A	2021-07-01	12	1	1	1	1	0	0	N/A	N/A	N/A	N/A	N/A	N/A
Acute COVID-19	57	No	61-65	Male	2021-08-01	N/A	N/A	2021-07-01	14	1	3	1	1	0	0	N/A	N/A	N/A	N/A	N/A	N/A
Acute COVID-19	58	No	76-80	Male	2021-08-01	N/A	N/A	2021-07-01	22	1	3	0	0	0	0	N/A	N/A	N/A	N/A	N/A	N/A
Acute COVID-19	59	No	51-55	Male	2021-08-01	N/A	N/A	2021-07-01	16	1	3	1	0	0	0	N/A	N/A	N/A	N/A	N/A	Indian variant L542R mutation alone (20A ; B.1.617.2 Delta)
Acute COVID-19	60	No	71-75	Male	2021-08-01	N/A	N/A	2021-07-01	9	0	2	1	1	0	0	N/A	N/A	N/A	N/A	N/A	Indian variant L542R mutation alone (20A ; B.1.617.2 Delta)
Acute COVID-19	61	No	51-55	Male	2021-08-01	N/A	N/A	2021-07-01	14	1	3	1	1	0	0	N/A	N/A	N/A	N/A	N/A	Indian variant L542R mutation alone (20A ; B.1.617.2 Delta)
Acute COVID-19	62	No	71-75	Female	2021-08-01	N/A	N/A	2021-07-01	14	1	2	0	0	0	0	N/A	N/A	N/A	N/A	N/A	N/A
Acute COVID-19	63	No	61-65	Male	2021-08-01	N/A	N/A	2021-08-01	9	N/A	2	0	0	0	0	N/A	N/A	N/A	N/A	N/A	Presence of the L452R mutation in the S protein
Acute COVID-19	64	No	46-50	Male	2021-08-01	N/A	N/A	2021-08-01	16	1	1	0	0	0	0	N/A	N/A	N/A	N/A	N/A	Presence of the L452R mutation in the S protein
Acute COVID-19	65	No	46-50	Male	2021-08-01	N/A	N/A	2021-08-01	12	0	1	0	0	0	0	N/A	N/A	N/A	N/A	N/A	Presence of the L452R mutation in the S protein
Acute COVID-19	66	No	N/A	N/A	N/A	N/A	N/A	N/A	N/A	N/A	N/A	N/A	N/A	N/A	N/A	N/A	N/A	N/A	N/A	N/A	N/A

## Sheet: Questionnaire data
			FIQ				MFI					SF-36
Status	Sample number	Pre pandemic (before 2019)	Total FIQ	Function	Overall	Symptoms	General Fatigue	Physical Fatigue	Reduced Activity	Reduced Motivation	Mental Fatigue	Physical Functioning	Role Physical	Bodily Pain	General Health	Vitality	Social Functioning	Role Emotional	Mental Health
ppHBD	1	Yes	N/A	N/A	N/A	N/A	N/A	N/A	N/A	N/A	N/A	N/A	N/A	N/A	N/A	N/A	N/A	N/A	N/A
ppHBD	2	Yes	N/A	N/A	N/A	N/A	N/A	N/A	N/A	N/A	N/A	N/A	N/A	N/A	N/A	N/A	N/A	N/A	N/A
ppHBD	3	Yes	N/A	N/A	N/A	N/A	N/A	N/A	N/A	N/A	N/A	N/A	N/A	N/A	N/A	N/A	N/A	N/A	N/A
ppHBD	4	Yes	N/A	N/A	N/A	N/A	N/A	N/A	N/A	N/A	N/A	N/A	N/A	N/A	N/A	N/A	N/A	N/A	N/A
pHBD	5	No	N/A	N/A	N/A	N/A	N/A	N/A	N/A	N/A	N/A	N/A	N/A	N/A	N/A	N/A	N/A	N/A	N/A
pHBD	6	No	N/A	N/A	N/A	N/A	N/A	N/A	N/A	N/A	N/A	N/A	N/A	N/A	N/A	N/A	N/A	N/A	N/A
pHBD	7	No	N/A	N/A	N/A	N/A	N/A	N/A	N/A	N/A	N/A	N/A	N/A	N/A	N/A	N/A	N/A	N/A	N/A
pHBD	8	No	N/A	N/A	N/A	N/A	N/A	N/A	N/A	N/A	N/A	N/A	N/A	N/A	N/A	N/A	N/A	N/A	N/A
pHBD	9	No	N/A	N/A	N/A	N/A	N/A	N/A	N/A	N/A	N/A	N/A	N/A	N/A	N/A	N/A	N/A	N/A	N/A
pHBD	10	No	N/A	N/A	N/A	N/A	N/A	N/A	N/A	N/A	N/A	N/A	N/A	N/A	N/A	N/A	N/A	N/A	N/A
pHBD	11	No	N/A	N/A	N/A	N/A	N/A	N/A	N/A	N/A	N/A	N/A	N/A	N/A	N/A	N/A	N/A	N/A	N/A
pHBD	12	No	N/A	N/A	N/A	N/A	N/A	N/A	N/A	N/A	N/A	N/A	N/A	N/A	N/A	N/A	N/A	N/A	N/A
pHBD	13	No	N/A	N/A	N/A	N/A	N/A	N/A	N/A	N/A	N/A	N/A	N/A	N/A	N/A	N/A	N/A	N/A	N/A
pHBD	14	No	N/A	N/A	N/A	N/A	N/A	N/A	N/A	N/A	N/A	N/A	N/A	N/A	N/A	N/A	N/A	N/A	N/A
pHBD	15	No	N/A	N/A	N/A	N/A	N/A	N/A	N/A	N/A	N/A	N/A	N/A	N/A	N/A	N/A	N/A	N/A	N/A
CFS	16	Yes	68.8	6.93	5.72	7.15	12	12	12	12	10	40	25	10	35	12.5	12.5	25	15
CFS	17	Yes	89.28	7.26	10.01	10.01	12	12	12	12	11	25	0	10	0	6.25	0	0	25
CFS	18	Yes	85.61	7.59	10	10	11	16	19	14	15	45	0	0	20	0	45	0	32
CFS	19	Yes	72.52	4.29	10.01	5.72	12	14	11	8	12	25	31.25	22.5	20	6.25	12.5	16.67	35
CFS	20	Yes	83.77	5.61	10.01	7.15	12	12	11	12	13	45	31.25	0	30	25	0	100	35
CFS	21	Yes	72.3	4.29	4.29	5.72	17	15	13	12	19	30	0	22.5	20	15	42.5	0	36
CFS	22	Yes	90.3	5.28	10.01	10.01	12	12	11	11	9	35	0	10	30	0	0	0	40
CFS	23	Yes	63.33	5.61	4.29	1.43	18	18	18	14	18	46	0	0	10	10	67.5	33	44
CFS	24	Yes	70.38	5.94	10	1.43	19	20	14	19	11	40	0	22.5	10	25	12.5	0	48
CFS	25	Yes	96.26	9.24	8	10.01	12	12	12	12	12	0	0	10	20	0	0	66.67	50
CFS	26	Yes	96.26	9.24	8	10.01	12	12	12	12	12	0	0	10	20	0	0	66.67	50
CFS	27	Yes	81.77	5.61	7.15	10	16	20	20	16	16	25	0	0	0	5	10	0	52
CFS	28	Yes	73.26	3.96	7.15	7.15	20	20	16	15	14	55	0	32.5	0	15	32.5	100	52
CFS	29	Yes	89.29	6.27	10.01	10.01	12	12	12	12	11	30	6.25	10	35	0	37.5	66.67	55
CFS	30	Yes	66.95	1.65	10.01	4.29	7	13	11	8	11	25	75	45	20	31.25	75	100	65
CFS	31	Yes	70.81	5.94	2.86	10	16	12	11	14	14	65	0	22.5	35	25	52.5	33	72
CFS	32	Yes	47.76	5.61	4.29	2.86	12	12	13	10	14	35	37.5	45	45	25	50	66.67	80
Post-COVID-19 condition	33	No	68.14	6.27	8.58	4.29	20	20	20	16	18	40	37.5	22.5	30	12.5	37.5	50	35
Post-COVID-19 condition	34	No	74.89	3.3	8.58	10.01	20	20	20	18	15	25	0	10	5	0	50	17	45
Post-COVID-19 condition	35	No	76.23	2.64	8.58	10.01	18	18	18	20	19	45	6.25	10	15	0	0	58	50
Post-COVID-19 condition	36	No	81.63	4.62	8.58	1.43	15	11	15	19	15	25	0	0	35	31.25	0	0	55
Post-COVID-19 condition	37	No	64.49	4.62	8.58	4.29	14	10	11	11	12	30	31.25	77.5	25	37.5	50	83	55
Post-COVID-19 condition	38	No	49.55	3.96	8.58	10.01	14	15	14	12	12	65	18.75	100	30	6.25	0	50	60
Post-COVID-19 condition	39	No	66.85	6.27	4.29	4.29	20	20	20	20	18	40	18.75	22.5	30	12.5	0	42	65
Post-COVID-19 condition	40	No	56.53	4.95	7.15	1.43	17	14	8	10	14	80	56.25	35	40	18.75	50	92	70
Post-COVID-19 condition	41	No	81.44	5.28	8.58	8.58	20	20	18	17	12	35	0	22.5	40	6.25	25	100	70
Post-COVID-19 condition	42	No	47.95	5.94	7.15	2.86	19	19	14	12	17	25	25	45	45	12.5	37.5	92	75
Post-COVID-19 condition	43	No	59.88	4.29	8.58	10.01	18	15	11	12	20	50	18.75	22.5	50	37.5	25	100	80
Post-COVID-19 condition	44	No	54.14	6.27	5.72	7.15	13	17	20	8	6	50	0	0	30	37.5	50	100	80
Acute COVID-19	45	No	N/A	N/A	N/A	N/A	N/A	N/A	N/A	N/A	N/A	N/A	N/A	N/A	N/A	N/A	N/A	N/A	N/A
Acute COVID-19	46	No	N/A	N/A	N/A	N/A	N/A	N/A	N/A	N/A	N/A	N/A	N/A	N/A	N/A	N/A	N/A	N/A	N/A
Acute COVID-19	47	No	N/A	N/A	N/A	N/A	N/A	N/A	N/A	N/A	N/A	N/A	N/A	N/A	N/A	N/A	N/A	N/A	N/A
Acute COVID-19	48	No	N/A	N/A	N/A	N/A	N/A	N/A	N/A	N/A	N/A	N/A	N/A	N/A	N/A	N/A	N/A	N/A	N/A
Acute COVID-19	49	No	N/A	N/A	N/A	N/A	N/A	N/A	N/A	N/A	N/A	N/A	N/A	N/A	N/A	N/A	N/A	N/A	N/A
Acute COVID-19	50	No	N/A	N/A	N/A	N/A	N/A	N/A	N/A	N/A	N/A	N/A	N/A	N/A	N/A	N/A	N/A	N/A	N/A
Acute COVID-19	51	No	N/A	N/A	N/A	N/A	N/A	N/A	N/A	N/A	N/A	N/A	N/A	N/A	N/A	N/A	N/A	N/A	N/A
Acute COVID-19	52	No	N/A	N/A	N/A	N/A	N/A	N/A	N/A	N/A	N/A	N/A	N/A	N/A	N/A	N/A	N/A	N/A	N/A
Acute COVID-19	53	No	N/A	N/A	N/A	N/A	N/A	N/A	N/A	N/A	N/A	N/A	N/A	N/A	N/A	N/A	N/A	N/A	N/A
Acute COVID-19	54	No	N/A	N/A	N/A	N/A	N/A	N/A	N/A	N/A	N/A	N/A	N/A	N/A	N/A	N/A	N/A	N/A	N/A
Acute COVID-19	55	No	N/A	N/A	N/A	N/A	N/A	N/A	N/A	N/A	N/A	N/A	N/A	N/A	N/A	N/A	N/A	N/A	N/A
Acute COVID-19	56	No	N/A	N/A	N/A	N/A	N/A	N/A	N/A	N/A	N/A	N/A	N/A	N/A	N/A	N/A	N/A	N/A	N/A
Acute COVID-19	57	No	N/A	N/A	N/A	N/A	N/A	N/A	N/A	N/A	N/A	N/A	N/A	N/A	N/A	N/A	N/A	N/A	N/A
Acute COVID-19	58	No	N/A	N/A	N/A	N/A	N/A	N/A	N/A	N/A	N/A	N/A	N/A	N/A	N/A	N/A	N/A	N/A	N/A
Acute COVID-19	59	No	N/A	N/A	N/A	N/A	N/A	N/A	N/A	N/A	N/A	N/A	N/A	N/A	N/A	N/A	N/A	N/A	N/A
Acute COVID-19	60	No	N/A	N/A	N/A	N/A	N/A	N/A	N/A	N/A	N/A	N/A	N/A	N/A	N/A	N/A	N/A	N/A	N/A
Acute COVID-19	61	No	N/A	N/A	N/A	N/A	N/A	N/A	N/A	N/A	N/A	N/A	N/A	N/A	N/A	N/A	N/A	N/A	N/A
Acute COVID-19	62	No	N/A	N/A	N/A	N/A	N/A	N/A	N/A	N/A	N/A	N/A	N/A	N/A	N/A	N/A	N/A	N/A	N/A
Acute COVID-19	63	No	N/A	N/A	N/A	N/A	N/A	N/A	N/A	N/A	N/A	N/A	N/A	N/A	N/A	N/A	N/A	N/A	N/A
Acute COVID-19	64	No	N/A	N/A	N/A	N/A	N/A	N/A	N/A	N/A	N/A	N/A	N/A	N/A	N/A	N/A	N/A	N/A	N/A
Acute COVID-19	65	No	N/A	N/A	N/A	N/A	N/A	N/A	N/A	N/A	N/A	N/A	N/A	N/A	N/A	N/A	N/A	N/A	N/A
Acute COVID-19	66	No	N/A	N/A	N/A	N/A	N/A	N/A	N/A	N/A	N/A	N/A	N/A	N/A	N/A	N/A	N/A	N/A	N/A
